# Supplementary material for: MicroRNAs and Mammarenaviruses: Modulating Cellular Metabolism
Source: Cells. 2020 Nov 23;9(11):2525. doi: 10.3390/cells9112525 (PMC7709035; doi:10.3390/cells9112525)
Supplement: Supplementary file 1 [file cells-09-02525-s001.zip]

Archive with 10 entries (8 files):
- cells-981865-supplementary/
- cells-981865-supplementary/Supplementary/
- cells-981865-supplementary/Supplementary/.DS_Store
- cells-981865-supplementary/Supplementary/Supplementary figure 1.tiff
- cells-981865-supplementary/Supplementary/Supplementary figure 2.pdf
- cells-981865-supplementary/Supplementary/Supplementary figure 3.tiff
- cells-981865-supplementary/Supplementary/Supplementary figure 4.tiff
- cells-981865-supplementary/Supplementary/Supplementary table 1.xlsx
- cells-981865-supplementary/Supplementary/Supplementary table 2.pdf
- cells-981865-supplementary/Supplementary/Supplementary table 3.pdf
