# Supplementary material for: MicroRNAs and Mammarenaviruses: Modulating Cellular Metabolism
Source: Cells. 2020 Nov 23;9(11):2525. doi: 10.3390/cells9112525 (PMC7709035; doi:10.3390/cells9112525)
Supplement: Supplementary file 1 [file cells-09-02525-s001.zip › cells-981865-supplementary/Supplementary/Supplementary table 1.xlsx]

## Sheet: Planilha1
L segment CLADE A							S segment CLADE A							L segment CLADE B							S segment CLADE B							L segment CLADE C							S segment CLADE C							L segment OLD WORLD							S segment OLD WORLD
microRNA	Virus	Sequence	Hit start	Hit end	Region		microRNA	Virus	Sequence	Hit start	Hit end	Region		microRNA	Virus	Sequence	Hit start	Hit end	Region		microRNA	Virus	Sequence	Hit start	Hit end	Region		microRNA	Virus	Sequence	Hit start	Hit end	Region		microRNA	Virus	Sequence	Hit end	Hit start	Region		microRNA	Virus	Sequence	Hit start	Hit end	Region		microRNA
hsa-miR-9-5p	Pichinde_virus_JN_378748	TCTTTGGTTAT	4923	4933	RdRp		hsa-miR-2052	Allpahuayo_virus_AY012687	TGTTTTGATAA	935	945	GPC		hsa-miR-10525-3p	Amapari_virus_AY_216517	TGACTATGATG	1584	1574	RdRp		hsa-miR-421	Amapari_virus_AF485256	ATCAACAGACA	1388	1398	GPC		hsa-let-7a-3p	Latino_virus_EU_627612	CTATACAATCT	2340	2330	RdRp		hsa-miR-1255b-2-3p	Latino_virus_AF512830	AACCACTTTCT	2001	1991	NP		hsa-miR-137-3p	Alxa_virus_KY432892	TTATTGCTTAA	3246	3236	RdRp		hsa-miR-12123
hsa-miR-3143	Whitewater_Arroyo_virus_AY_924395	ATAACATTGTA	3384	3394	RdRp		hsa-miR-5696	Allpahuayo_virus_AY012687	CTCATTTAAGT	1249	1239	GPC		hsa-miR-10526-3p	Amapari_virus_AY_216517	AAAAGGGGGCT	2525	2515	RdRp		hsa-miR-5000-3p	Amapari_virus_AF485256	TCAGGACACTT	3154	3164	NP		hsa-let-7f-1-3p	Latino_virus_EU_627612	CTATACAATCT	2340	2330	RdRp		hsa-miR-144-5p	Latino_virus_AF512830	GGATATCATCA	1973	1963	NP		hsa-miR-3134	Alxa_virus_KY432892	TGATGGATAAA	5200	5190	RdRp		hsa-miR-12131
hsa-miR-135a-2-3p	Tamiami_virus_AY_924393	ATGTAGGGATG	716	726	RdRp		hsa-miR-5697	Allpahuayo_virus_AY012687	TCAAGTAGTTT	1915	1925	NP		hsa-miR-12122	Amapari_virus_AY_216517	TGTCACAGATG	3524	3534	RdRp		hsa-miR-542-3p	Amapari_virus_AF485256	TGTGACAGATT	235	225	GPC		hsa-miR-12133	Latino_virus_EU_627612	CTTGGCACCAT	1795	1785	RdRp		hsa-miR-2052	Latino_virus_AF512830	TGTTTTGATAA	969	959	GPC		hsa-miR-3163	Alxa_virus_KY432892	TATAAAATGAG	2262	2272	RdRp		hsa-miR-122b-3p
hsa-miR-20a-3p	Tamiami_virus_AY_924393	ACTGCATTATG	543	533	RdRp		hsa-miR-8082	Allpahuayo_virus_AY012687	TGATGGAGCTG	3010	3000	NP		hsa-miR-1258	Amapari_virus_AY_216517	AGTTAGGATTA	1852	1842	RdRp		hsa-miR-410-5p	Apore_virus_MF317490	AGGTTGTCTGT	2144	2154	NP		hsa-miR-1285-3p	Latino_virus_EU_627612	TCTGGGCAACA	5835	5825	RdRp		hsa-miR-127-5p	Oliveros_virus_U34248	CTGAAGCTCAG	3151	3161	NP		hsa-miR-329-3p	Alxa_virus_KY432892	AACACACCTGG	4853	4843	RdRp		hsa-miR-125b-2-3p
hsa-miR-3156-5p	Pirital_virus_AY_494081	AAAGATCTGGA	109	119	Z		hsa-miR-2052	Bear_Canyon_virus_AY924391	TGTTTTGATAA	2412	2422	NP		hsa-miR-152-5p	Amapari_virus_AY_216517	AGGTTCTGTGA	5703	5713	RdRp		hsa-miR-6127	Apore_virus_MF317490	TGAGGGAGTGG	1410	1400	GPC		hsa-miR-1305	Latino_virus_EU_627612	TTTTCAACTCT	5773	5783	RdRp		hsa-miR-4317	Oliveros_virus_U34248	ACATTGCCAGG	317	327	GPC		hsa-miR-4782-5p	Alxa_virus_KY432892	TTCTGGATATG	3319	3309	RdRp		hsa-miR-139-5p
hsa-miR-3202	Pirital_virus_AY_494081	TGGAAGGGAGA	116	126	Z		hsa-miR-6129	Bear_Canyon_virus_AY924391	TGAGGGAGTTG	302	292	GPC		hsa-miR-3085-5p	Amapari_virus_AY_216517	AGGTGCCATTC	3334	3324	RdRp		hsa-miR-6130	Apore_virus_MF317490	TGAGGGAGTGG	1410	1400	GPC		hsa-miR-3145-3p	Latino_virus_EU_627612	AGATATTTTGA	5962	5952	RdRp		hsa-miR-4652-3p	Oliveros_virus_U34248	GTTCTGTTAAC	292	282	GPC		hsa-miR-561-5p	Alxa_virus_KY432892	ATCAAGGATCT	7172	7162	RdRp		hsa-miR-3139
hsa-miR-3611	Flexal_virus_EU_627611	TTGTGAAGAAA	3774	3784	RdRp		hsa-miR-6748-5p	Bear_Canyon_virus_AY924391	TGTGGGTGGGA	1358	1348	GPC		hsa-miR-33a-3p	Amapari_virus_AY_216517	CAATGTTTCCA	4526	4536	RdRp		hsa-miR-6830-3p	Apore_virus_MF317490	TGTCTTTCTTC	1742	1752	NP		hsa-miR-3915	Latino_virus_EU_627612	TTGAGGAAAAG	1908	1898	RdRp		hsa-miR-4666b	Oliveros_virus_U34248	TTGCATGTCAG	2804	2814	NP		hsa-miR-6806-3p	Alxa_virus_KY432892	TGAAGCTCTGA	6870	6880	RdRp		hsa-miR-3529-3p
hsa-miR-3606-3p	Bear_Canyon_virus_AY_924390	AAAATTTCTTT	1856	1866	RdRp		hsa-miR-6761-5p	Bear_Canyon_virus_AY924391	TCTGAGAGAGC	2584	2594	NP		hsa-miR-3678-3p	Amapari_virus_AY_216517	CTGCAGAGTTT	2905	2895	RdRp		hsa-miR-7977	Apore_virus_MF317490	TTCCCAGCCAA	186	176	GPC		hsa-miR-3942-3p	Latino_virus_EU_627612	TTTCAGATAAC	2839	2849	RdRp		hsa-miR-4678	Oliveros_virus_U34248	AAGGTATTGTT	130	120	GPC		hsa-miR-7114-5p	Alxa_virus_KY432892	TCTGTGGAGTG	458	448	L-IGR		hsa-miR-4487
hsa-miR-34a-3p	Pichinde_virus_JN_378748	CAATCAGCAAG	2864	2854	RdRp		hsa-miR-9900	Bear_Canyon_virus_AY924391	ACAGGTCCTAA	457	467	GPC		hsa-miR-4642	Amapari_virus_AY_216517	ATGGCATCGTC	4315	4325	RdRp		hsa-miR-8075	Apore_virus_MF317490	TGCTGATGGCA	360	370	GPC		hsa-miR-4300	Latino_virus_EU_627612	TGGGAGCTGGA	112	102	Z		hsa-miR-4706	Oliveros_virus_U34248	AGCGGGGAGGA	188	178	GPC		hsa-miR-17-3p	Gairo_virus_NC_026247	ACTGCAGTGAA	4189	4199	RdRp		hsa-miR-5696
hsa-miR-199a-3p	Whitewater_Arroyo_virus_AY_924395	ACAGTAGTCTG	5932	5942	RdRp		hsa-miR-4750-3p	Flexal_virus_AF512831	CCTGACCCACC	1538	1528	GPC		hsa-miR-514b-5p	Amapari_virus_AY_216517	TTCTCAAGAGG	2264	2254	RdRp		hsa-miR-329-5p	Chapare_virus_EU260463	GAGGTTTTCTG	2034	2044	NP		hsa-miR-4709-3p	Latino_virus_EU_627612	TTGAAGAGGAG	456	446	RdRp		hsa-miR-4773	Oliveros_virus_U34248	CAGAACAGGAG	277	287	GPC		hsa-miR-330-5p	Gairo_virus_NC_026247	TCTCTGGGCCT	2305	2315	RdRp		hsa-miR-6740-5p
hsa-miR-199b-3p	Whitewater_Arroyo_virus_AY_924395	ACAGTAGTCTG	5932	5942	RdRp		hsa-miR-499a-3p	Flexal_virus_AF512831	AACATCACAGC	2942	2932	NP		hsa-miR-548b-3p	Amapari_virus_AY_216517	CAAGAACCTCA	4037	4047	RdRp		hsa-miR-4256	Chapare_virus_EU260463	ATCTGACCTGA	856	866	GPC		hsa-miR-4762-5p	Latino_virus_EU_627612	CCAAATCTTGA	3939	3949	RdRp		hsa-miR-5094	Oliveros_virus_U34248	AATCAGTGAAT	1119	1129	GPC		hsa-miR-4289	Gairo_virus_NC_026247	GCATTGTGCAG	3306	3316	RdRp		hsa-miR-6787-3p
hsa-miR-301b-3p	Pichinde_virus_JN_378748	CAGTGCAATGA	755	765	RdRp		hsa-miR-5696	Flexal_virus_AF512831	CTCATTTAAGT	1253	1243	GPC		hsa-miR-5682	Amapari_virus_AY_216517	GTAGCACCTTG	5355	5365	RdRp		hsa-miR-4699-5p	Chapare_virus_EU260463	AGAAGATTGCA	761	771	GPC		hsa-miR-4776-3p	Latino_virus_EU_627612	CTTGCCATCCT	920	910	RdRp		hsa-miR-6773-5p	Oliveros_virus_U34248	TTGGGCCCAGG	1620	1610	GPC		hsa-miR-4325	Gairo_virus_NC_026247	TTGCACTTGTC	5709	5699	RdRp		hsa-miR-6829-5p
hsa-miR-331-3p	Whitewater_Arroyo_virus_AY_924395	GCCCCTGGGCC	432	422	L-IGR		hsa-miR-3617-5p	Parana_virus_AF485261	AAAGACATAGT	1198	1208	GPC		hsa-miR-620	Amapari_virus_AY_216517	ATGGAGATAGA	449	439	RdRp		hsa-miR-4715-5p	Chapare_virus_EU260463	AAGTTGGCTGC	2613	2603	NP		hsa-miR-507	Latino_virus_EU_627612	TTTTGCACCTT	2297	2307	RdRp		hsa-miR-6828-3p	Oliveros_virus_U34248	ATCTGCTCTCT	675	685	GPC		hsa-miR-4476	Gairo_virus_NC_026247	CAGGAAGGATT	719	729	RdRp		hsa-miR-1203
hsa-miR-34b-3p	Flexal_virus_EU_627611	CAATCACTAAC	6311	6321	RdRp		hsa-miR-376a-3p	Parana_virus_AF485261	ATCATAGAGGA	66	76	GPC		hsa-miR-6844	Amapari_virus_AY_216517	TTCTTTGTTTT	2980	2970	RdRp		hsa-miR-1538	Cupixi_virus_AF512832	CGGCCCGGGCT	1486	1496	GPC		hsa-miR-548aq-5p	Latino_virus_EU_627612	GAAAGTAATTG	3056	3046	RdRp									hsa-miR-5006-3p	Gairo_virus_NC_026247	TTTCCCTTTCC	4625	4635	RdRp		hsa-miR-1273h-5p
hsa-miR-423-3p	Pichinde_virus_JN_378748	AGCTCGGTCTG	5800	5790	RdRp		hsa-miR-376b-3p	Parana_virus_AF485261	ATCATAGAGGA	66	76	GPC		hsa-miR-1185-5p	Apore_virus_MF317491	AGAGGATACCC	5397	5387	RdRp		hsa-miR-3925-5p	Cupixi_virus_AF512832	AAGAGAACTGA	3192	3182	NP		hsa-miR-655-5p	Latino_virus_EU_627612	AGAGGTTATCC	1133	1123	RdRp									hsa-miR-548at-5p	Gairo_virus_NC_026247	AAAAGTTATTG	5313	5303	RdRp		hsa-miR-31-5p
hsa-miR-103b	Pirital_virus_AY_494081	TCATAGCCCTG	1404	1414	RdRp		hsa-miR-4654	Parana_virus_AF485261	TGTGGGATCTG	2444	2434	NP		hsa-miR-122b-3p	Apore_virus_MF317491	AAACACCATTG	2977	2967	RdRp		hsa-miR-4711-5p	Cupixi_virus_AF512832	TGCATCAGGCC	1591	1581	S-IGR		hsa-miR-6755-3p	Latino_virus_EU_627612	TGTTGTCATGT	4049	4059	RdRp									hsa-miR-555	Gairo_virus_NC_026247	AGGGTAAGCTG	603	593	RdRp		hsa-miR-3184-5p
hsa-miR-122-3p	Bear_Canyon_virus_AY_924390	AACGCCATTAT	5148	5158	RdRp		hsa-miR-4762-5p	Parana_virus_AF485261	CCAAATCTTGA	2680	2670	NP		hsa-miR-122b-3p	Apore_virus_MF317491	AAACACCATTG	7195	7185	3’UTR		hsa-miR-4774-5p	Cupixi_virus_AF512832	TCTGGTATGTA	1088	1098	GPC		hsa-let-7f-2-3p	Oliveros_virus_AY_216514	CTATACAGTCT	2362	2352	RdRp									hsa-miR-6506-5p	Gairo_virus_NC_026247	ACTGGGATGTC	3733	3743	RdRp		hsa-miR-335-3p
hsa-miR-452-3p	Pirital_virus_AY_494081	CTCATCTGCAA	502	512	RdRp		hsa-miR-6751-5p	Parana_virus_AF485261	TTGGGGGTGAG	1589	1599	S-IGR		hsa-miR-128-3p	Apore_virus_MF317491	TCACAGTGAAC	1417	1407	RdRp		hsa-miR-765	Cupixi_virus_AF512832	TGGAGGAGAAG	2426	2436	NP		hsa-miR-1229-3p	Oliveros_virus_AY_216514	CTCTCACCACT	6625	6635	RdRp									hsa-miR-6753-3p	Gairo_virus_NC_026247	TGGTCTGTCTC	4423	4413	RdRp		hsa-miR-3659
hsa-miR-518a-5p	Pirital_virus_AY_494081	CTGCAAAGGGA	2373	2363	RdRp		hsa-miR-6870-3p	Parana_virus_AF485261	GCTCATCCCCA	1676	1666	NP		hsa-miR-147b-5p	Apore_virus_MF317491	TGGAAACATTT	6826	6816	RdRp		hsa-miR-1-3p	Guanarito_virus_AY572554	TGGAATGTAAA	537	527	GPC		hsa-miR-1262	Oliveros_virus_AY_216514	ATGGGTGAATT	755	745	RdRp									hsa-miR-876-5p	Gairo_virus_NC_026247	TGGATTTCTTT	87	77	5’UTR		hsa-miR-4326
hsa-miR-527	Pirital_virus_AY_494081	CTGCAAAGGGA	2373	2363	RdRp		hsa-miR-2052	Pichinde_virus_JN378747	TGTTTTGATAA	938	948	GPC		hsa-miR-21-3p	Apore_virus_MF317491	CAACACCAGTC	2466	2476	RdRp		hsa-miR-192-3p	Guanarito_virus_AY572554	CTGCCAATTCC	2063	2073	NP		hsa-miR-186-5p	Oliveros_virus_AY_216514	CAAAGAATTCT	5867	5877	RdRp									hsa-miR-10393-5p	Ippy_virus_DQ_328878	AGAATTCTCTT	5796	5806	RdRp		hsa-miR-4424
hsa-miR-548ae-3p	Pirital_virus_AY_494081	CAAAAACTGCA	6202	6192	RdRp		hsa-miR-3130-5p	Pichinde_virus_JN378747	TACCCAGTCTC	1544	1534	GPC		hsa-miR-3157-5p	Apore_virus_MF317491	TTCAGCCAGGC	5802	5812	RdRp		hsa-miR-320a-5p	Guanarito_virus_AY572554	GCCTTCTCTTC	2385	2395	NP		hsa-miR-218-5p	Oliveros_virus_AY_216514	TTGTGCTTGAT	1057	1047	RdRp									hsa-miR-1252-3p	Ippy_virus_DQ_328878	CAAATGAGCTT	2771	2761	RdRp		hsa-miR-4424
hsa-miR-548ah-3p	Pirital_virus_AY_494081	CAAAAACTGCA	6202	6192	RdRp		hsa-miR-4646-3p	Pichinde_virus_JN378747	ATTGTCCCTCT	3055	3065	NP		hsa-miR-3611	Apore_virus_MF317491	TTGTGAAGAAA	3887	3897	RdRp		hsa-miR-329-5p	Guanarito_virus_AY572554	GAGGTTTTCTG	2015	2025	NP		hsa-miR-373-5p	Oliveros_virus_AY_216514	ACTCAAAATGG	3553	3543	RdRp									hsa-miR-126-5p	Ippy_virus_DQ_328878	CATTATTACTT	4193	4183	RdRp		hsa-miR-4778-3p
hsa-miR-548am-3p	Pirital_virus_AY_494081	CAAAAACTGCA	6202	6192	RdRp		hsa-miR-6830-3p	Pichinde_virus_JN378747	TGTCTTTCTTC	1332	1322	GPC		hsa-miR-3675-3p	Apore_virus_MF317491	CATCTCTAAGG	3688	3678	RdRp		hsa-miR-6847-5p	Guanarito_virus_AY572554	ACAGAGGACAG	370	360	GPC		hsa-miR-4680-3p	Oliveros_virus_AY_216514	TCTGAATTGTA	4147	4157	RdRp									hsa-miR-181b-5p	Ippy_virus_DQ_328878	AACATTCATTG	1618	1608	RdRp		hsa-miR-6740-5p
hsa-miR-548aq-3p	Pirital_virus_AY_494081	CAAAAACTGCA	6202	6192	RdRp		hsa-miR-1251-3p	Pirital_virus_AF485262	CGCTTTGCTCA	3339	3329	NP		hsa-miR-4326	Apore_virus_MF317491	TGTTCCTCTGT	4447	4457	RdRp		hsa-miR-6852-3p	Guanarito_virus_AY572554	TGTCCTCTGTT	361	371	GPC		hsa-miR-4796-5p	Oliveros_virus_AY_216514	TGTCTATACTC	1188	1178	RdRp									hsa-miR-181d-5p	Ippy_virus_DQ_328878	AACATTCATTG	1618	1608	RdRp		hsa-miR-8082
hsa-miR-548e-5p	Whitewater_Arroyo_virus_AY_924395	CAAAAGCAATC	689	679	RdRp		hsa-miR-197-3p	Pirital_virus_AF485262	TTCACCACCTT	595	585	GPC		hsa-miR-5002-5p	Apore_virus_MF317491	AATTTGGTTTC	4526	4516	RdRp		hsa-miR-6883-3p	Guanarito_virus_AY572554	TTCCCTATCTC	2889	2899	NP		hsa-miR-576-3p	Oliveros_virus_AY_216514	AAGATGTGGAA	2014	2004	RdRp									hsa-miR-20b-5p	Ippy_virus_DQ_328878	CAAAGTGCTCA	1245	1255	RdRp		hsa-miR-1285-3p
hsa-miR-548j-3p	Pirital_virus_AY_494081	CAAAAACTGCA	6202	6192	RdRp		hsa-miR-2052	Pirital_virus_AF485262	TGTTTTGATAA	944	954	GPC		hsa-miR-5010-3p	Apore_virus_MF317491	TTTTGTGTCTC	4805	4795	RdRp		hsa-miR-320a-5p	Junin_virus_AY358023	GCCTTCTCTTC	2412	2422	NP		hsa-miR-609	Oliveros_virus_AY_216514	AGGGTGTTTCT	6100	6110	RdRp									hsa-miR-2115-3p	Ippy_virus_DQ_328878	CATCAGAATTC	7243	7253	RdRp/3’UTR		hsa-miR-182-5p
hsa-miR-548l	Allpahuayo_virus_AY_216502	AAAAGTATTTG	5959	5949	RdRp		hsa-miR-3976	Pirital_virus_AF485262	TATAGAGAGCA	1668	1658	NP/S-IGR		hsa-miR-545-3p	Apore_virus_MF317491	TCAGCAAACAT	628	618	RdRp		hsa-miR-3659	Junin_virus_AY358023	TGAGTGTTGTC	1141	1131	GPC		hsa-miR-6747-3p	Oliveros_virus_AY_216514	TCCTGCCTTCC	3920	3930	RdRp									hsa-miR-4482-5p	Ippy_virus_DQ_328878	AACCCAGTGGG	6269	6279	RdRp		hsa-miR-3609
hsa-miR-549a-5p	Whitewater_Arroyo_virus_AY_924395	AGCTCATCCAT	5076	5086	RdRp		hsa-miR-508-5p	Pirital_virus_AF485262	TACTCCAGAGG	2854	2864	NP		hsa-miR-548az-3p	Apore_virus_MF317491	AAAAACTGCAA	4159	4169	RdRp		hsa-miR-3679-5p	Junin_virus_AY358023	TGAGGATATGG	2800	2790	NP		hsa-miR-6846-3p	Oliveros_virus_AY_216514	TGACCCCTTCT	289	279	Z									hsa-miR-4493	Ippy_virus_DQ_328878	AGAAGGCCTTT	4361	4371	RdRp		hsa-miR-3672
hsa-miR-130a-5p	Parana_virus_EU_627613	GCTCTTTTCAC	6408	6398	RdRp		hsa-miR-520a-5p	Pirital_virus_AF485262	CTCCAGAGGGA	2856	2866	NP		hsa-miR-563	Apore_virus_MF317491	AGGTTGACATA	1598	1608	RdRp		hsa-miR-374a-5p	Junin_virus_AY358023	TTATAATACAA	393	403	GPC		hsa-miR-6856-5p	Oliveros_virus_AY_216514	AAGAGAGGAGC	4326	4336	RdRp									hsa-miR-4666a-5p	Ippy_virus_DQ_328878	ATACATGTCAG	4228	4218	RdRp		hsa-miR-4474-3p
hsa-miR-130b-3p	Pichinde_virus_JN_378748	CAGTGCAATGA	755	765	RdRp		hsa-miR-525-5p	Pirital_virus_AF485262	CTCCAGAGGGA	2856	2866	NP		hsa-miR-6781-3p	Apore_virus_MF317491	TGCCTCTTTTC	1096	1086	RdRp		hsa-miR-7843-3p	Junin_virus_AY358023	ATGAAGCCTTC	543	533	GPC		hsa-miR-7160-5p	Oliveros_virus_AY_216514	TGCTGAGGTCC	1530	1520	RdRp									hsa-miR-4780	Ippy_virus_DQ_328878	ACCCTTGAGCC	670	680	RdRp		hsa-miR-1229-3p
hsa-miR-3617-5p	Pichinde_virus_JN_378748	AAAGACATAGT	7003	6993	RdRp		hsa-miR-6830-3p	Pirital_virus_AF485262	TGTCTTTCTTC	1338	1328	GPC		hsa-miR-12122	Chapare_virus_EU_260464	TGTCACAGATG	3552	3562	RdRp		hsa-miR-330-5p	Machupo_virus_AY129248	TCTCTGGGCCT	2704	2694	NP		hsa-miR-7161-5p	Oliveros_virus_AY_216514	TAAAGACTGTA	6874	6884	RdRp									hsa-miR-600	Ippy_virus_DQ_328878	ACTTACAGACA	2354	2344	RdRp		hsa-miR-130b-3p
hsa-miR-3617-3p	Bear_Canyon_virus_AY_924390	CATCAGCACCC	447	437	RdRp		hsa-miR-6864-5p	Pirital_virus_AF485262	TTGAAGGGACA	2180	2170	NP		hsa-miR-1257	Chapare_virus_EU_260464	AGTGAATGATG	4648	4658	RdRp		hsa-miR-3646	Machupo_virus_AY129248	AAAATGAAATG	896	906	GPC		hsa-miR-7856-5p	Oliveros_virus_AY_216514	TTTTAAGGACA	6774	6784	RdRp									hsa-miR-6513-5p	Ippy_virus_DQ_328878	TTTGGGATTGA	5029	5039	RdRp		hsa-miR-301b-3p
hsa-miR-556-3p	Parana_virus_EU_627613	ATATTACCATT	4844	4854	RdRp		hsa-miR-1273h-5p	Tamiami_virus_AF485263	CTGGGAGGTCA	180	190	GPC		hsa-miR-224-3p	Chapare_virus_EU_260464	AAAATGGTGCC	830	820	RdRp		hsa-miR-3689d	Machupo_virus_AY129248	GGGAGGTGTGA	328	338	GPC																hsa-miR-6792-3p	Ippy_virus_DQ_328878	CTCCTCCACAG	5725	5715	RdRp		hsa-miR-335-5p
hsa-miR-561-5p	Bear_Canyon_virus_AY_924390	ATCAAGGATCT	4822	4812	RdRp		hsa-miR-4441	Tamiami_virus_AF485263	ACAGGGAGGAG	2800	2790	NP		hsa-miR-34c-5p	Chapare_virus_EU_260464	AGGCAGTGTAG	1018	1028	RdRp		hsa-miR-4650-5p	Machupo_virus_AY129248	TCAGGCCTCTT	3238	3248	NP																hsa-miR-6867-3p	Ippy_virus_DQ_328878	CTCTCCCTCTT	7001	6991	RdRp		hsa-miR-3908
hsa-miR-580-5p	Whitewater_Arroyo_virus_AY_924395	TAATGATTCAT	3071	3081	RdRp		hsa-miR-934	Tamiami_virus_AF485263	TGTCTACTACT	3426	3416	3’UTR/NP		hsa-miR-384	Chapare_virus_EU_260464	ATTCCTAGAAA	2561	2571	RdRp		hsa-miR-4667-3p	Machupo_virus_AY129248	TCCCTCCTTCT	538	528	GPC																hsa-miR-7109-5p	Ippy_virus_DQ_328878	CTGGGGGGAGG	602	612	L-IGR		hsa-miR-499b-3p
hsa-miR-592	Tamiami_virus_AY_924393	TTGTGTCAATA	2848	2858	RdRp		hsa-miR-3167	Whitewater_Arroyo_virus_AF228063	AGGATTTCAGA	2804	2814	NP		hsa-miR-3913-5p	Chapare_virus_EU_260464	TTTGGGACTGA	2959	2969	RdRp		hsa-miR-539-5p	Machupo_virus_AY129248	GGAGAAATTAT	2486	2496	NP																hsa-miR-8079	Ippy_virus_DQ_328878	CAGTGATCGTC	3480	3490	RdRp		hsa-miR-548b-3p
hsa-miR-616-3p	Parana_virus_EU_627613	AGTCATTGGAG	3059	3049	RdRp		hsa-miR-3907	Whitewater_Arroyo_virus_AF228063	AGGTGCTCCAG	1298	1288	GPC		hsa-miR-4271	Chapare_virus_EU_260464	GGGGGAAGAAA	2908	2898	RdRp		hsa-miR-6764-5p	Machupo_virus_AY129248	TCCCAGGGTCT	2867	2877	NP																hsa-miR-1197	Lassa_virus_KM_822131	TAGGACACATG	3563	3573	RdRp		hsa-miR-6740-5p
hsa-miR-769-5p	Pirital_virus_AY_494081	TGAGACCTCTG	208	198	Z		hsa-miR-4735-3p	Whitewater_Arroyo_virus_AF228063	AAAGGTGCTCA	1734	1744	NP		hsa-miR-4482-3p	Chapare_virus_EU_260464	TTTCTATTTCT	6534	6544	RdRp		hsa-miR-6799-5p	Machupo_virus_AY129248	GGGGAGGTGTG	327	337	GPC																hsa-miR-139-5p	Lassa_virus_KM_822131	TCTACAGTGCA	4862	4852	RdRp		hsa-miR-1245b-3p
hsa-miR-1255b-2-3p	Allpahuayo_virus_AY_216502	AACCACTTTCT	6270	6280	RdRp		hsa-miR-548au-3p	Whitewater_Arroyo_virus_AF228063	TGGCAGTTACT	1153	1163	GPC		hsa-miR-4496	Chapare_virus_EU_260464	GAGGAAACTGA	4014	4004	RdRp		hsa-miR-10393-3p	Sabia_virus_JN801474	TGGTCAGATTT	1802	1792	NP																hsa-miR-195-3p	Lassa_virus_KM_822131	CCAATATTGGC	2140	2130	RdRp		hsa-miR-1267
hsa-miR-1256	Whitewater_Arroyo_virus_AY_924395	AGGCATTGACT	5124	5114	RdRp		hsa-miR-6799-3p	Whitewater_Arroyo_virus_AF228063	TGCCCTGCATG	270	280	GPC		hsa-miR-4762-5p	Chapare_virus_EU_260464	CCAAATCTTGA	1305	1315	RdRp		hsa-miR-4667-5p	Sabia_virus_JN801474	ACTGGGGAGCA	1568	1578	S-IGR																hsa-miR-3130-5p	Lassa_virus_KM_822131	TACCCAGTCTC	2713	2723	RdRp		hsa-miR-1827
hsa-miR-1257	Bear_Canyon_virus_AY_924390	AGTGAATGATG	4658	4668	RdRp		hsa-miR-7114-5p	Whitewater_Arroyo_virus_AF228063	TCTGTGGAGTG	503	493	GPC		hsa-miR-510-3p	Chapare_virus_EU_260464	ATTGAAACCTC	4181	4191	RdRp		hsa-miR-5193	Sabia_virus_JN801474	TCCTCCTCTAC	1429	1419	GPC																hsa-miR-3614-3p	Lassa_virus_KM_822131	TAGCCTTCAGA	5838	5848	RdRp		hsa-miR-2355-3p
hsa-miR-1284	Allpahuayo_virus_AY_216502	TCTATACAGAC	5200	5210	RdRp									hsa-miR-634	Chapare_virus_EU_260464	AACCAGCACCC	5934	5944	RdRp		hsa-miR-5194	Sabia_virus_JN801474	TGAGGGGTTTG	562	572	GPC																hsa-miR-4460	Lassa_virus_KM_822131	ATAGTGGTTGT	209	199	Z		hsa-miR-379-3p
hsa-miR-132-3p	Bear_Canyon_virus_AY_924390	TAACAGTCTAC	5999	5989	RdRp									hsa-miR-6507-5p	Chapare_virus_EU_260464	GAAGAATAGGA	6086	6096	RdRp		hsa-miR-5700	Sabia_virus_JN801474	TAATGCATTAA	1030	1040	GPC																hsa-miR-4699-5p	Lassa_virus_KM_822131	AGAAGATTGCA	5320	5310	RdRp		hsa-miR-6516-3p
hsa-miR-2117	Parana_virus_EU_627613	TGTTCTCTTTG	2779	2789	RdRp									hsa-miR-6824-5p	Chapare_virus_EU_260464	GTAGGGGAGGT	2516	2506	RdRp		hsa-miR-5700	Sabia_virus_JN801474	TAATGCATTAA	1039	1029	GPC																hsa-miR-4735-3p	Lassa_virus_KM_822131	AAAGGTGCTCA	2553	2563	RdRp		hsa-miR-6830-5p
hsa-miR-3134	Pichinde_virus_JN_378748	TGATGGATAAA	3333	3323	RdRp									hsa-miR-6874-3p	Chapare_virus_EU_260464	CAGTTCTGCTG	143	153	Z		hsa-miR-6511b-3p	Sabia_virus_JN801474	CCTCACCACCC	1923	1913	NP																hsa-miR-548c-3p	Lassa_virus_KM_822131	CAAAAATCTCA	6226	6236	RdRp		hsa-miR-4714-5p
hsa-miR-3137	Pichinde_virus_JN_378748	TCTGTAGCCTG	6246	6256	RdRp									hsa-miR-10396a-3p	Cupixi_virus_AY_216519	GGCCCCGGGCC	389	379	L-IGR		hsa-miR-6740-5p	Tacaribe_virus_M20304	AGTTTGGGATG	2857	2847	NP																hsa-miR-556-3p	Lassa_virus_KM_822131	ATATTACCATT	1842	1832	RdRp		hsa-miR-138-5p
hsa-miR-19a-5p	Whitewater_Arroyo_virus_AY_924395	AGTTTTGCATA	4772	4782	RdRp									hsa-miR-10396b-3p	Cupixi_virus_AY_216519	GGCCCCGGGCC	389	379	L-IGR		hsa-miR-9-5p	Tacaribe_virus_M20304	TCTTTGGTTAT	2639	2649	NP																hsa-miR-605-3p	Lassa_virus_KM_822131	AGAAGGCACTA	3271	3281	RdRp		hsa-miR-3085-5p
hsa-miR-3911	Parana_virus_EU_627613	TGTGTGGATCC	4485	4495	RdRp									hsa-miR-1200	Cupixi_virus_AY_216519	CTCCTGAGCCA	124	134	Z		hsa-miR-361-3p	Xapuri_virus_MG976578	TCCCCCAGGTG	364	374	GPC																hsa-miR-6770-5p	Lassa_virus_KM_822131	TGAGAAGGCAC	3269	3279	RdRp		hsa-miR-367-3p
hsa-miR-4477b	Pichinde_virus_JN_378748	ATTAAGGACAT	6521	6511	RdRp									hsa-miR-12126	Cupixi_virus_AY_216519	GACTTGGGGAC	3436	3426	RdRp		hsa-miR-3611	Xapuri_virus_MG976578	TTGTGAAGAAA	1849	1859	NP																hsa-miR-6818-3p	Lassa_virus_KM_822131	TTGTCTCTTGT	1740	1730	RdRp		hsa-miR-3973
hsa-miR-6074	Whitewater_Arroyo_virus_AY_924395	GATATTCAGAG	1442	1452	RdRp									hsa-miR-1229-3p	Cupixi_virus_AY_216519	CTCTCACCACT	4426	4436	RdRp		hsa-miR-4481	Xapuri_virus_MG976578	GGAGTGGGCTG	1617	1627	S-IGR																hsa-miR-6859-5p	Lassa_virus_KM_822131	GAGAGGAACAT	1706	1696	RdRp		hsa-miR-526b-5p
hsa-miR-6891-5p	Pichinde_virus_JN_378748	TAAGGAGGGGG	2911	2921	RdRp									hsa-miR-181b-2-3p	Cupixi_virus_AY_216519	CTCACTGATCA	4934	4924	RdRp		hsa-miR-4667-5p	Xapuri_virus_MG976578	ACTGGGGAGCA	1686	1676	S-IGR																hsa-miR-6880-5p	Lassa_virus_KM_822131	TGGTGGAGGAA	1640	1630	RdRp		hsa-miR-6516-3p
hsa-miR-548t-3p	Whitewater_Arroyo_virus_AY_924395	AAAAACCACAA	6214	6224	RdRp									hsa-miR-181b-3p	Cupixi_virus_AY_216519	CTCACTGAACA	1316	1306	RdRp		hsa-miR-5088-3p	Xapuri_virus_MG976578	TCCCTTCTTCC	1977	1967	NP																hsa-miR-891a-3p	Lassa_virus_KM_822131	AGTGGCACATG	5001	5011	RdRp		hsa-miR-3913-5p
hsa-miR-3975	Tamiami_virus_AY_924393	TGAGGCTAATG	4379	4369	RdRp									hsa-miR-221-3p	Cupixi_virus_AY_216519	AGCTACATTGT	3348	3358	RdRp		hsa-miR-548az-5p	Xapuri_virus_MG976578	CAAAAGTGATT	2546	2536	NP																hsa-miR-3189-5p	Lijiang_virus_MF414201	TGCCCCATCTG	255	265	RdRp		hsa-miR-3974
hsa-miR-4256	Tamiami_virus_AY_924393	ATCTGACCTGA	1844	1834	RdRp									hsa-miR-297	Cupixi_virus_AY_216519	ATGTATGTGTG	1753	1743	RdRp		hsa-miR-670-3p	Xapuri_virus_MG976578	TTTCCTCATAT	1372	1382	GPC																hsa-miR-3605-5p	Lijiang_virus_MF414201	TGAGGATGGAT	2712	2722	RdRp		hsa-miR-4499
hsa-miR-4477a	Whitewater_Arroyo_virus_AY_924395	CTATTAAGGAC	6018	6028	RdRp									hsa-miR-376a-3p	Cupixi_virus_AY_216519	ATCATAGAGGA	1543	1553	RdRp																							hsa-miR-3646	Lijiang_virus_MF414201	AAAATGAAATG	1865	1855	RdRp		hsa-miR-4503
hsa-miR-5010-3p	Whitewater_Arroyo_virus_AY_924395	TTTTGTGTCTC	6112	6122	RdRp									hsa-miR-376a-3p	Cupixi_virus_AY_216519	ATCATAGAGGA	3120	3130	RdRp																							hsa-miR-3663-3p	Lijiang_virus_MF414201	TGAGCACCACA	6122	6132	RdRp		hsa-miR-5087
hsa-miR-6829-3p	Allpahuayo_virus_AY_216502	TGCCTCCTCCG	433	443	RdRp									hsa-miR-376b-3p	Cupixi_virus_AY_216519	ATCATAGAGGA	1543	1553	RdRp																							hsa-miR-4259	Lijiang_virus_MF414201	CAGTTGGGTCT	2614	2604	RdRp		hsa-miR-5088-3p
hsa-miR-6856-5p	Flexal_virus_EU_627611	AAGAGAGGAGC	1651	1641	RdRp									hsa-miR-376b-3p	Cupixi_virus_AY_216519	ATCATAGAGGA	3120	3130	RdRp																							hsa-miR-4460	Lijiang_virus_MF414201	ATAGTGGTTGT	209	199	RdRp		hsa-miR-6771-3p
hsa-miR-548ap-3p	Whitewater_Arroyo_virus_AY_924395	AAAAACCACAA	6214	6224	RdRp									hsa-miR-3927-5p	Cupixi_virus_AY_216519	GCCTATCACAT	5608	5598	RdRp																							hsa-miR-4460	Lijiang_virus_MF414201	ATAGTGGTTGT	4747	4737	RdRp		hsa-miR-8086
hsa-miR-4662a-5p	Parana_virus_EU_627613	TTAGCCAATTG	6455	6445	RdRp									hsa-miR-4255	Cupixi_virus_AY_216519	CAGTGTTCAGA	1115	1125	RdRp																							hsa-miR-4701-5p	Lijiang_virus_MF414201	TTGGCCACCAC	45	55	RdRp		hsa-miR-218-2-3p
hsa-miR-5197-3p	Pichinde_virus_JN_378748	AAGAAGAGACT	5812	5802	RdRp									hsa-miR-4659b-5p	Cupixi_virus_AY_216519	TTGCCATGTCT	1376	1386	RdRp																							hsa-miR-6794-3p	Lijiang_virus_MF414201	CTCACTCTCAG	1365	1375	RdRp		hsa-miR-3672
hsa-miR-5586-3p	Tamiami_virus_AY_924393	CAGAGTGACAA	4767	4777	RdRp									hsa-miR-515-5p	Cupixi_virus_AY_216519	TTCTCCAAAAG	4796	4786	RdRp																							hsa-miR-6889-3p	Lijiang_virus_MF414201	TCTGTGCCCCT	2387	2397	RdRp		hsa-miR-4327
hsa-miR-6733-3p	Allpahuayo_virus_AY_216502	TCAGTGTCTGG	6091	6081	RdRp									hsa-miR-519e-5p	Cupixi_virus_AY_216519	TTCTCCAAAAG	4796	4786	RdRp																							hsa-miR-7109-5p	Lijiang_virus_MF414201	CTGGGGGGAGG	451	441	RdRp		hsa-miR-4436b-3p
hsa-miR-122b-3p	Parana_virus_EU_627613	AAACACCATTG	2814	2824	RdRp									hsa-miR-520d-3p	Cupixi_virus_AY_216519	AAAGTGCTTCT	6989	6999	RdRp																							hsa-miR-7154-5p	Lijiang_virus_MF414201	TTCATGAACTG	7165	7155	Z		hsa-miR-4484
hsa-miR-548d-3p	Whitewater_Arroyo_virus_AY_924395	CAAAAACCACA	6213	6223	RdRp									hsa-miR-5581-5p	Cupixi_virus_AY_216519	AGCCTTCCAGG	2250	2240	RdRp																							hsa-miR-7849-3p	Lijiang_virus_MF414201	GACAATTGTTG	2589	2579	RdRp		hsa-miR-4795-3p
hsa-miR-548t-3p	Allpahuayo_virus_AY_216502	AAAAACCACAA	5822	5832	RdRp									hsa-miR-615-5p	Cupixi_virus_AY_216519	GGGGGTCCCCG	402	412	L-IGR																							hsa-miR-200b-3p	Loie_River_virus_KC669693	TAATACTGCCT	6386	6396	RdRp		hsa-miR-487a-5p
hsa-miR-4712-5p	Whitewater_Arroyo_virus_AY_924395	TCCAGTACAGG	3781	3771	RdRp									hsa-miR-6760-3p	Cupixi_virus_AY_216519	ACACTGTCCCC	3421	3431	RdRp																							hsa-miR-3118	Loie_River_virus_KC669693	TGTGACTGCAT	3393	3383	RdRp		hsa-miR-487b-5p
hsa-miR-4747-5p	Tamiami_virus_AY_924393	AGGGAAGGAGG	1025	1015	RdRp									hsa-miR-6780a-5p	Cupixi_virus_AY_216519	TTGGGAGGGAA	6106	6096	RdRp																							hsa-miR-3143	Loie_River_virus_KC669693	ATAACATTGTA	6196	6186	RdRp		hsa-miR-6883-5p
hsa-miR-6511b-5p	Allpahuayo_virus_AY_216502	CTGCAGGCAGA	2579	2589	RdRp									hsa-miR-6878-3p	Cupixi_virus_AY_216519	CTGGCCTCTTC	4754	4764	RdRp																							hsa-miR-3167	Loie_River_virus_KC669693	AGGATTTCAGA	1277	1267	Z		hsa-miR-876-5p
hsa-miR-6865-3p	Bear_Canyon_virus_AY_924390	ACACCCTCTTT	1016	1006	RdRp									hsa-miR-7156-5p	Cupixi_virus_AY_216519	TTGTTCTCAAA	2381	2391	RdRp																							hsa-miR-4282	Loie_River_virus_KC669693	TAAAATTTGCA	2784	2794	RdRp		hsa-miR-20b-5p
hsa-miR-181b-2-3p	Flexal_virus_EU_627611	CTCACTGATCA	4887	4877	RdRp									hsa-miR-1200	Guanarito_virus_AY_358024	CTCCTGAGCCA	665	675	RdRp																							hsa-miR-4795-5p	Loie_River_virus_KC669693	AGAAGTGGCTA	4067	4077	5’UTR		hsa-miR-4756-5p
hsa-miR-548aa	Allpahuayo_virus_AY_216502	AAAAACCACAA	5822	5832	RdRp									hsa-miR-1537-3p	Guanarito_virus_AY_358024	AAAACCGTCTA	3035	3045	RdRp																							hsa-miR-621	Loie_River_virus_KC669693	GGCTAGCAACA	4073	4083	RdRp		hsa-miR-495-3p
hsa-miR-4299	Allpahuayo_virus_AY_216502	GCTGGTGACAT	3476	3486	RdRp									hsa-miR-204-5p	Guanarito_virus_AY_358024	TTCCCTTTGTC	4486	4496	RdRp																							hsa-miR-1255a	Lujo_virus_JX_017361	AGGATGAGCAA	513	523	RdRp		hsa-miR-5696
hsa-miR-7856-5p	Tamiami_virus_AY_924393	TTTTAAGGACA	3956	3946	RdRp									hsa-miR-208b-5p	Guanarito_virus_AY_358024	AAGCTTTTTGC	809	819	RdRp																							hsa-miR-141-3p	Lujo_virus_JX_017361	TAACACTGTCT	4056	4066	L-IGR		hsa-miR-6740-5p
hsa-miR-4251	Pichinde_virus_JN_378748	CCTGAGAAAAG	742	732	RdRp									hsa-miR-211-5p	Guanarito_virus_AY_358024	TTCCCTTTGTC	4486	4496	RdRp																							hsa-miR-1912-3p	Lujo_virus_JX_017361	TACCCAGAGCA	743	733	RdRp		hsa-miR-373-3p
hsa-miR-5587-5p	Whitewater_Arroyo_virus_AY_924395	ATGGTCACCTC	4345	4335	RdRp									hsa-miR-3529-3p	Guanarito_virus_AY_358024	AACAACAAAAT	4043	4033	RdRp																							hsa-miR-200a-3p	Lujo_virus_JX_017361	TAACACTGTCT	4056	4066	RdRp		hsa-miR-4327
hsa-miR-6507-3p	Tamiami_virus_AY_924393	CAAAGTCCTTC	4204	4214	RdRp									hsa-miR-4515	Guanarito_virus_AY_358024	AGGACTGGACT	2685	2675	RdRp																							hsa-miR-3120-3p	Lujo_virus_JX_017361	CACAGCAAGTG	3497	3487	RdRp		hsa-miR-6516-3p
hsa-miR-6861-3p	Pichinde_virus_JN_378748	TGGACCTCTCC	5395	5405	RdRp									hsa-miR-4655-5p	Guanarito_virus_AY_358024	CACCGGGGATG	416	426	L-IGR																							hsa-miR-3140-3p	Lujo_virus_JX_017361	AGCTTTTGGGA	2957	2967	RdRp		hsa-miR-370-3p
hsa-miR-548d-3p	Allpahuayo_virus_AY_216502	CAAAAACCACA	5821	5831	RdRp									hsa-miR-4791	Guanarito_virus_AY_358024	TGGATATGATG	5106	5116	RdRp																							hsa-miR-3913-5p	Lujo_virus_JX_017361	TTTGGGACTGA	2961	2971	RdRp		hsa-miR-4251
hsa-miR-4299	Tamiami_virus_AY_924393	GCTGGTGACAT	3519	3529	RdRp									hsa-miR-5579-5p	Guanarito_virus_AY_358024	TATGGTACTCC	6496	6506	RdRp																							hsa-miR-3977	Lujo_virus_JX_017361	GTGCTTCATCG	3566	3576	RdRp		hsa-miR-4327
hsa-miR-4503	Whitewater_Arroyo_virus_AY_924395	TTTAAGCAGGA	3624	3634	RdRp									hsa-miR-6840-5p	Guanarito_virus_AY_358024	ACCCCCGGGCA	435	425	L-IGR																							hsa-miR-4482-3p	Lujo_virus_JX_017361	TTTCTATTTCT	1186	1196	RdRp		hsa-miR-6844
hsa-miR-4683	Tamiami_virus_AY_924393	TGGAGATCCAG	3483	3493	RdRp									hsa-miR-6875-3p	Guanarito_virus_AY_358024	ATTCTTCCTGC	6878	6888	RdRp																							hsa-miR-4680-5p	Lujo_virus_JX_017361	AGAACTCTTGC	4359	4349	RdRp		hsa-miR-1245b-3p
hsa-miR-5195-3p	Parana_virus_EU_627613	ATCCAGTTCTC	4696	4706	RdRp									hsa-miR-186-5p	Junin_virus_AY_358022	CAAAGAATTCT	6449	6459	RdRp																							hsa-miR-4753-5p	Lujo_virus_JX_017361	CAAGGCCAAAG	5150	5160	RdRp		hsa-miR-4753-3p
hsa-miR-5699-3p	Flexal_virus_EU_627611	TCCTGTCTTTC	4284	4274	RdRp									hsa-miR-21-5p	Junin_virus_AY_358022	TAGCTTATCAG	3845	3855	RdRp																							hsa-miR-5003-3p	Lujo_virus_JX_017361	TACTTTTCTAG	12	22	RdRp		hsa-miR-4786-3p
hsa-miR-8087	Pirital_virus_AY_494081	GAAGACTTCTT	5640	5630	RdRp									hsa-miR-210-5p	Junin_virus_AY_358022	AGCCCCTGCCC	313	323	Z																							hsa-miR-539-3p	Lujo_virus_JX_017361	ATCATACAAGG	3705	3695	RdRp		hsa-miR-574-5p
hsa-miR-122b-3p	Flexal_virus_EU_627611	AAACACCATTG	2745	2755	RdRp									hsa-miR-335-5p	Junin_virus_AY_358022	TCAAGAGCAAT	1420	1410	RdRp																							hsa-miR-548t-5p	Lujo_virus_JX_017361	CAAAAGTGATC	1585	1575	RdRp		hsa-miR-630
hsa-miR-3921	Flexal_virus_EU_627611	TCTCTGAGTAC	6062	6052	RdRp									hsa-miR-34a-3p	Junin_virus_AY_358022	CAATCAGCAAG	6621	6631	RdRp																							hsa-miR-586	Lujo_virus_JX_017361	TATGCATTGTA	2005	1995	RdRp		hsa-miR-6780b-3p
hsa-miR-6764-5p	Flexal_virus_EU_627611	TCCCAGGGTCT	4707	4717	RdRp									hsa-miR-3691-5p	Junin_virus_AY_358022	AGTGGATGATG	1148	1138	RdRp																							hsa-miR-6088	Lujo_virus_JX_017361	AGAGATGAAGC	3546	3536	RdRp		hsa-miR-8060
hsa-miR-181b-2-3p	Allpahuayo_virus_AY_216502	CTCACTGATCA	541	531	RdRp									hsa-miR-3914	Junin_virus_AY_358022	AAGGAACCAGA	5210	5200	RdRp																							hsa-miR-668-3p	Lujo_virus_JX_017361	TGTCACTCGGC	100	90	RdRp		hsa-miR-9718
hsa-miR-548ap-3p	Allpahuayo_virus_AY_216502	AAAAACCACAA	5822	5832	RdRp									hsa-miR-4433b-5p	Junin_virus_AY_358022	ATGTCCCACCC	6848	6838	RdRp																							hsa-miR-6757-3p	Lujo_virus_JX_017361	AACACTGGCCT	1507	1517	RdRp		hsa-miR-33b-5p
hsa-miR-7856-5p	Tamiami_virus_AY_924393	TTTTAAGGACA	4562	4552	RdRp									hsa-miR-4640-5p	Junin_virus_AY_358022	TGGGCCAGGGA	3219	3209	RdRp																							hsa-miR-6806-3p	Lujo_virus_JX_017361	TGAAGCTCTGA	131	121	RdRp		hsa-miR-3617-5p
hsa-miR-4463	Flexal_virus_EU_627611	GAGACTGGGGT	3216	3206	RdRp									hsa-miR-514b-3p	Junin_virus_AY_358022	ATTGACACCTC	4197	4207	RdRp																							hsa-miR-767-3p	Lujo_virus_JX_017361	TCTGCTCATAC	6800	6810	RdRp		hsa-miR-4773
hsa-miR-4464	Whitewater_Arroyo_virus_AY_924395	AAGGTTTGGAT	6471	6461	RdRp									hsa-miR-5699-3p	Junin_virus_AY_358022	TCCTGTCTTTC	7023	7033	RdRp																							hsa-miR-153-5p	Luna_virus_AB_702941	TCATTTTTGTG	1879	1889	RdRp		hsa-miR-877-5p
hsa-miR-5590-3p	Bear_Canyon_virus_AY_924390	AATAAAGTTCA	4214	4224	RdRp									hsa-miR-620	Junin_virus_AY_358022	ATGGAGATAGA	4114	4124	RdRp																							hsa-miR-181b-5p	Luna_virus_AB_702941	AACATTCATTG	3565	3555	RdRp		hsa-miR-3132
hsa-miR-6800-3p	Bear_Canyon_virus_AY_924390	CACCTCTCCTG	4835	4845	RdRp									hsa-miR-6721-5p	Junin_virus_AY_358022	TGGGCAGGGGC	324	314	Z																							hsa-miR-181d-5p	Luna_virus_AB_702941	AACATTCATTG	3565	3555	5’UTR		hsa-miR-3689a-3p
hsa-miR-6809-3p	Tamiami_virus_AY_924393	CTTCTCTTCTC	1717	1727	RdRp									hsa-miR-10393-3p	Machupo_virus_AY_358021	TGGTCAGATTT	4049	4059	RdRp																							hsa-miR-3138	Luna_virus_AB_702941	TGTGGACAGTG	1104	1094	RdRp		hsa-miR-3689b-3p
hsa-miR-6083	Whitewater_Arroyo_virus_AY_924395	CTTATATCAGA	1607	1597	RdRp									hsa-miR-122b-3p	Machupo_virus_AY_358021	AAACACCATTG	2920	2910	RdRp																							hsa-miR-3678-3p	Luna_virus_AB_702941	CTGCAGAGTTT	692	702	RdRp		hsa-miR-3689c
hsa-miR-4647	Pichinde_virus_JN_378748	GAAGATGGTGC	4799	4789	RdRp									hsa-miR-1262	Machupo_virus_AY_358021	ATGGGTGAATT	2451	2441	RdRp																							hsa-miR-3975	Luna_virus_AB_702941	TGAGGCTAATG	7016	7006	RdRp		hsa-miR-4768-5p
hsa-miR-4786-5p	Bear_Canyon_virus_AY_924390	TGAGACCAGGA	6236	6226	RdRp									hsa-miR-147b-5p	Machupo_virus_AY_358021	TGGAAACATTT	1424	1434	RdRp																							hsa-miR-4299	Luna_virus_AB_702941	GCTGGTGACAT	4372	4362	RdRp		hsa-miR-5700
hsa-miR-5008-3p	Flexal_virus_EU_627611	CCTGTGCTCCC	4722	4732	RdRp									hsa-miR-17-5p	Machupo_virus_AY_358021	CAAAGTGCTTA	5790	5800	RdRp																							hsa-miR-504-5p	Luna_virus_AB_702941	AGACCCTGGTC	777	787	Z		hsa-miR-5700
hsa-miR-6515-3p	Whitewater_Arroyo_virus_AY_924395	TCTCTTCATCT	4852	4862	RdRp									hsa-miR-19a-3p	Machupo_virus_AY_358021	TGTGCAAATCT	1599	1609	RdRp																							hsa-miR-544a	Luna_virus_AB_702941	ATTCTGCATTT	4114	4124	RdRp		hsa-miR-6715a-3p
hsa-miR-8061	Parana_virus_EU_627613	CTTAGATTAGA	6324	6314	RdRp									hsa-miR-3133	Machupo_virus_AY_358021	TAAAGAACTCT	4767	4757	RdRp																							hsa-miR-5681a	Luna_virus_AB_702941	AGAAAGGGTGG	1709	1699	Z		hsa-miR-7976
hsa-miR-548aa	Whitewater_Arroyo_virus_AY_924395	AAAAACCACAA	6214	6224	RdRp									hsa-miR-3149	Machupo_virus_AY_358021	TTTGTATGGAT	3195	3185	RdRp																							hsa-miR-6796-5p	Luna_virus_AB_702941	TTGTGGGGTTG	5125	5135	RdRp		hsa-miR-8068
hsa-miR-6083	Whitewater_Arroyo_virus_AY_924395	CTTATATCAGA	5480	5470	RdRp									hsa-miR-373-5p	Machupo_virus_AY_358021	ACTCAAAATGG	3529	3519	RdRp																							hsa-miR-6855-5p	Luna_virus_AB_702941	TTGGGGTTTGG	172	162	RdRp		hsa-miR-1267
hsa-miR-4774-3p	Flexal_virus_EU_627611	ATTGCCTAACA	226	236	Z									hsa-miR-4764-3p	Machupo_virus_AY_358021	TTAACTCCTTT	2302	2312	RdRp																							hsa-miR-9903	Luna_virus_AB_702941	TTATCCTCCAG	1983	1993	RdRp		hsa-miR-4773
														hsa-miR-539-5p	Machupo_virus_AY_358021	GGAGAAATTAT	1873	1863	RdRp																							hsa-miR-1294	Lunk_virus_NC_018711	TGTGAGGTTGG	1074	1064	RdRp		hsa-miR-5094
														hsa-miR-552-3p	Machupo_virus_AY_358021	AACAGGTGACT	1717	1727	RdRp																							hsa-miR-182-5p	Lunk_virus_NC_018711	TTTGGCAATGG	6762	6752	RdRp		hsa-miR-4284
														hsa-miR-609	Machupo_virus_AY_358021	AGGGTGTTTCT	6046	6056	RdRp																							hsa-miR-3085-5p	Lunk_virus_NC_018711	AGGTGCCATTC	1709	1699	RdRp		hsa-miR-4457
														hsa-miR-618	Machupo_virus_AY_358021	AAACTCTACTT	798	808	RdRp																							hsa-miR-3120-3p	Lunk_virus_NC_018711	CACAGCAAGTG	3599	3589	RdRp		hsa-miR-624-3p
														hsa-miR-6764-3p	Machupo_virus_AY_358021	TCTCTGGTCTT	1705	1715	RdRp																							hsa-miR-3689a-5p	Lunk_virus_NC_018711	TGTGATATCAT	2187	2197	RdRp		hsa-miR-6838-5p
														hsa-miR-6824-3p	Machupo_virus_AY_358021	TCTCTGGTCTT	1705	1715	RdRp																							hsa-miR-3689b-5p	Lunk_virus_NC_018711	TGTGATATCAT	2187	2197	RdRp		hsa-miR-340-5p
														hsa-miR-7159-3p	Machupo_virus_AY_358021	TTTCTATGTTA	6122	6132	RdRp																							hsa-miR-3689e	Lunk_virus_NC_018711	TGTGATATCAT	2187	2197	RdRp		hsa-miR-3650
														hsa-miR-3614-3p	Sabia_virus_AY_358026	TAGCCTTCAGA	687	697	RdRp																							hsa-miR-371a-3p	Lunk_virus_NC_018711	AAGTGCCGCCA	771	781	RdRp		hsa-miR-377-3p
														hsa-miR-3662	Sabia_virus_AY_358026	GAAAATGATGA	3051	3041	RdRp																							hsa-miR-4518	Lunk_virus_NC_018711	GCTCAGGGATG	6534	6524	RdRp		hsa-miR-4327
														hsa-miR-4635	Sabia_virus_AY_358026	TCTTGAAGTCA	5625	5635	RdRp																							hsa-miR-4720-5p	Lunk_virus_NC_018711	CCTGGCATATT	3481	3471	Z		hsa-miR-4425
														hsa-miR-4772-5p	Sabia_virus_AY_358026	TGATCAGGCAA	5873	5863	RdRp																							hsa-miR-4753-5p	Lunk_virus_NC_018711	CAAGGCCAAAG	618	608	RdRp		hsa-miR-4748
														hsa-miR-4780	Sabia_virus_AY_358026	ACCCTTGAGCC	499	509	RdRp																							hsa-miR-4760-5p	Lunk_virus_NC_018711	TTTAGATTGAA	575	565	RdRp		hsa-miR-4771
														hsa-miR-4791	Sabia_virus_AY_358026	TGGATATGATG	1745	1735	RdRp																							hsa-miR-4780	Lunk_virus_NC_018711	ACCCTTGAGCC	864	854	3’UTR/RdRp		hsa-miR-654-3p
														hsa-miR-545-3p	Sabia_virus_AY_358026	TCAGCAAACAT	560	550	RdRp																							hsa-miR-5090	Lunk_virus_NC_018711	CCGGGGCAGAT	6904	6914	RdRp		hsa-miR-6884-5p
														hsa-miR-6891-5p	Sabia_virus_AY_358026	TAAGGAGGGGG	2600	2590	RdRp																							hsa-miR-612	Lunk_virus_NC_018711	GCTGGGCAGGG	2143	2153	RdRp		hsa-miR-137-3p
														hsa-miR-7856-5p	Sabia_virus_AY_358026	TTTTAAGGACA	2399	2389	RdRp																							hsa-miR-7158-5p	Lunk_virus_NC_018711	GGCTCAATCTC	2536	2526	RdRp		hsa-miR-3650
														hsa-miR-12122	Tacaribe_virus_J04340	TGTCACAGATG	3553	3563	RdRp																							hsa-miR-8485	Lunk_virus_NC_018711	CACACACACAC	418	428	RdRp		hsa-miR-4260
														hsa-miR-1262	Tacaribe_virus_J04340	ATGGGTGAATT	2432	2422	RdRp																							hsa-miR-8485	Lunk_virus_NC_018711	CACACACACAC	420	430	RdRp		hsa-miR-4639-3p
														hsa-miR-147b-5p	Tacaribe_virus_J04340	TGGAAACATTT	6771	6761	RdRp																							hsa-miR-8485	Lunk_virus_NC_018711	CACACACACAC	422	432	RdRp		hsa-miR-5571-5p
														hsa-miR-3149	Tacaribe_virus_J04340	TTTGTATGGAT	3173	3163	RdRp																							hsa-miR-8485	Lunk_virus_NC_018711	CACACACACAC	424	434	RdRp		hsa-miR-8087
														hsa-miR-3909	Tacaribe_virus_J04340	TGTCCTCTAGG	4060	4050	RdRp																							hsa-miR-8485	Lunk_virus_NC_018711	CACACACACAC	426	436	RdRp
														hsa-miR-4271	Tacaribe_virus_J04340	GGGGGAAGAAA	2909	2899	RdRp																							hsa-miR-873-3p	Lunk_virus_NC_018711	GGAGACTGATG	4506	4496	RdRp
														hsa-miR-4297	Tacaribe_virus_J04340	TGCCTTCCTGT	6992	6982	RdRp																							hsa-miR-1252-5p	Lymphocytic_choriomeningitis_virus_J04331	AGAAGGAAATT	4953	4963	RdRp
														hsa-miR-4308	Tacaribe_virus_J04340	TCCCTGGAGTT	604	594	RdRp																							hsa-miR-197-3p	Lymphocytic_choriomeningitis_virus_J04331	TTCACCACCTT	983	993	RdRp
														hsa-miR-4676-5p	Tacaribe_virus_J04340	GAGCCAGTGGT	1300	1310	RdRp																							hsa-miR-199b-5p	Lymphocytic_choriomeningitis_virus_J04331	CCCAGTGTTTA	5550	5560	3’UTR
														hsa-miR-548e-5p	Tacaribe_virus_J04340	CAAAAGCAATC	4040	4050	RdRp																							hsa-miR-204-5p	Lymphocytic_choriomeningitis_virus_J04331	TTCCCTTTGTC	6547	6557	RdRp
														hsa-miR-5691	Tacaribe_virus_J04340	TTGCTCTGAGC	2459	2469	RdRp																							hsa-miR-211-5p	Lymphocytic_choriomeningitis_virus_J04331	TTCCCTTTGTC	6547	6557	RdRp
														hsa-miR-6779-3p	Tacaribe_virus_J04340	AAGCCCTGTCT	2134	2124	RdRp																							hsa-miR-3134	Lymphocytic_choriomeningitis_virus_J04331	TGATGGATAAA	1975	1985	L-IGR
														hsa-miR-7113-5p	Tacaribe_virus_J04340	TCCAGGGAGAC	1301	1291	RdRp																							hsa-miR-3941	Lymphocytic_choriomeningitis_virus_J04331	TTACACACAAC	896	906	L-IGR
														hsa-miR-769-5p	Tacaribe_virus_J04340	TGAGACCTCTG	4184	4194	RdRp																							hsa-miR-4647	Lymphocytic_choriomeningitis_virus_J04331	GAAGATGGTGC	1038	1028	L-IGR
														hsa-miR-1256	Xapuri_virus_MG976577	AGGCATTGACT	20	30	5’UTR																							hsa-miR-548d-3p	Lymphocytic_choriomeningitis_virus_J04331	CAAAAACCACA	5940	5950	L-IGR
														hsa-miR-1267	Xapuri_virus_MG976577	CCTGTTGAAGT	5213	5223	RdRp																							hsa-miR-5682	Lymphocytic_choriomeningitis_virus_J04331	GTAGCACCTTG	4990	5000	L-IGR
														hsa-miR-3149	Xapuri_virus_MG976577	TTTGTATGGAT	4629	4639	RdRp																							hsa-miR-582-3p	Lymphocytic_choriomeningitis_virus_J04331	TAACTGGTTGA	2044	2034	RdRp
														hsa-miR-4256	Xapuri_virus_MG976577	ATCTGACCTGA	2518	2528	RdRp																							hsa-miR-1256	Mariental_virus_NC_027136	AGGCATTGACT	1343	1333	RdRp
														hsa-miR-542-3p	Xapuri_virus_MG976577	TGTGACAGATT	6128	6138	RdRp																							hsa-miR-128-3p	Mariental_virus_NC_027136	TCACAGTGAAC	2169	2159	RdRp
																																										hsa-miR-190a-5p	Mariental_virus_NC_027136	TGATATGTTTG	2543	2533	RdRp
																																										hsa-miR-190b-5p	Mariental_virus_NC_027136	TGATATGTTTG	2543	2533	RdRp
																																										hsa-miR-20a-3p	Mariental_virus_NC_027136	ACTGCATTATG	5232	5222	RdRp
																																										hsa-miR-26a-2-3p	Mariental_virus_NC_027136	CCTATTCTTGA	3530	3520	RdRp
																																										hsa-miR-3123	Mariental_virus_NC_027136	CAGAGAATTGT	3743	3733	RdRp
																																										hsa-miR-3928-3p	Mariental_virus_NC_027136	GGAGGAACCTT	412	402	L-IGR
																																										hsa-miR-5681a	Mariental_virus_NC_027136	AGAAAGGGTGG	1649	1639	RdRp
																																										hsa-miR-659-5p	Mariental_virus_NC_027136	AGGACCTTCCC	4888	4878	RdRp
																																										hsa-miR-7157-5p	Mariental_virus_NC_027136	TCAGCATTCAT	4011	4021	RdRp
																																										hsa-miR-7705	Mariental_virus_NC_027136	AATAGCTCAGA	1220	1210	RdRp
																																										hsa-miR-142-5p	Merino_Walk_virus_GU078661	CATAAAGTAGA	4775	4785	RdRp
																																										hsa-miR-222-5p	Merino_Walk_virus_GU078661	CTCAGTAGCCA	5943	5953	RdRp
																																										hsa-miR-30a-5p	Merino_Walk_virus_GU078661	TGTAAACATCC	307	317	Z
																																										hsa-miR-30b-5p	Merino_Walk_virus_GU078661	TGTAAACATCC	307	317	Z
																																										hsa-miR-30c-5p	Merino_Walk_virus_GU078661	TGTAAACATCC	307	317	Z
																																										hsa-miR-30d-5p	Merino_Walk_virus_GU078661	TGTAAACATCC	307	317	Z
																																										hsa-miR-30e-5p	Merino_Walk_virus_GU078661	TGTAAACATCC	307	317	Z
																																										hsa-miR-3120-3p	Merino_Walk_virus_GU078661	CACAGCAAGTG	5697	5687	RdRp
																																										hsa-miR-335-3p	Merino_Walk_virus_GU078661	TTTTTCATTAT	3648	3658	RdRp
																																										hsa-miR-340-3p	Merino_Walk_virus_GU078661	TCCGTCTCAGT	3340	3350	RdRp
																																										hsa-miR-3667-5p	Merino_Walk_virus_GU078661	AAAGACCCATT	4748	4738	RdRp
																																										hsa-miR-4463	Merino_Walk_virus_GU078661	GAGACTGGGGT	1349	1339	RdRp
																																										hsa-miR-4735-3p	Merino_Walk_virus_GU078661	AAAGGTGCTCA	2369	2359	RdRp
																																										hsa-miR-4802-3p	Merino_Walk_virus_GU078661	TACATGGATGG	5755	5765	RdRp
																																										hsa-miR-12122	Mobala_virus_DQ_328876	TGTCACAGATG	1980	1990	RdRp
																																										hsa-miR-12136	Mobala_virus_DQ_328876	GAAAAAGTCAT	1505	1495	RdRp
																																										hsa-miR-145-3p	Mobala_virus_DQ_328876	GGATTCCTGGA	666	656	RdRp
																																										hsa-miR-3119	Mobala_virus_DQ_328876	TGGCTTTTAAC	1267	1277	RdRp
																																										hsa-miR-3126-3p	Mobala_virus_DQ_328876	CATCTGGCATC	1086	1076	RdRp
																																										hsa-miR-4432	Mobala_virus_DQ_328876	AAAGACTCTGC	2433	2423	RdRp
																																										hsa-miR-4452	Mobala_virus_DQ_328876	TTGAATTCTTG	4499	4489	RdRp
																																										hsa-miR-4786-5p	Mobala_virus_DQ_328876	TGAGACCAGGA	3981	3971	RdRp
																																										hsa-miR-5011-5p	Mobala_virus_DQ_328876	TATATATACAG	2484	2474	RdRp
																																										hsa-miR-580-5p	Mobala_virus_DQ_328876	TAATGATTCAT	607	597	RdRp
																																										hsa-miR-9-5p	Mobala_virus_DQ_328876	TCTTTGGTTAT	5050	5060	RdRp
																																										hsa-miR-942-5p	Mobala_virus_DQ_328876	TCTTCTCTGTT	6382	6392	RdRp
																																										hsa-miR-224-5p	Mopeia_virus_AY_772169	TCAAGTCACTA	4073	4063	RdRp
																																										hsa-miR-23b-5p	Mopeia_virus_AY_772169	TGGGTTCCTGG	2069	2059	RdRp
																																										hsa-miR-3120-3p	Mopeia_virus_AY_772169	CACAGCAAGTG	3591	3581	RdRp
																																										hsa-miR-3189-5p	Mopeia_virus_AY_772169	TGCCCCATCTG	284	294	Z
																																										hsa-miR-4465	Mopeia_virus_AY_772169	CTCAAGTAGTC	1034	1044	RdRp
																																										hsa-miR-507	Mopeia_virus_AY_772169	TTTTGCACCTT	4553	4563	RdRp
																																										hsa-miR-5089-5p	Mopeia_virus_AY_772169	GTGGGATTTCT	359	349	Z
																																										hsa-miR-5586-3p	Mopeia_virus_AY_772169	CAGAGTGACAA	7070	7080	RdRp
																																										hsa-miR-5685	Mopeia_virus_AY_772169	ACAGCCCAGCA	103	113	Z
																																										hsa-miR-608	Mopeia_virus_AY_772169	AGGGGTGGTGT	1213	1203	RdRp
																																										hsa-miR-6729-3p	Mopeia_virus_AY_772169	TCATCCCCCTC	4943	4953	RdRp
																																										hsa-miR-6769b-3p	Mopeia_virus_AY_772169	CCCTCTCTGTC	6380	6390	RdRp
																																										hsa-miR-6838-3p	Mopeia_virus_AY_772169	AAGTCCTGCTT	1584	1594	RdRp
																																										hsa-miR-8058	Mopeia_virus_AY_772169	CTGGACTTTGA	1428	1418	RdRp
																																										hsa-miR-3158-5p	Okahandja_virus_NC_027137	CCTGCAGAGAG	478	468	RdRp
																																										hsa-miR-4282	Okahandja_virus_NC_027137	TAAAATTTGCA	3742	3732	RdRp
																																										hsa-miR-4679	Okahandja_virus_NC_027137	TCTGTGATAGA	6655	6645	RdRp
																																										hsa-miR-4781-3p	Okahandja_virus_NC_027137	AATGTTGGAAT	1051	1041	RdRp
																																										hsa-miR-5700	Okahandja_virus_NC_027137	TAATGCATTAA	5695	5705	RdRp
																																										hsa-miR-624-5p	Okahandja_virus_NC_027137	TAGTACCAGTA	1895	1905	RdRp
																																										hsa-miR-7159-3p	Okahandja_virus_NC_027137	TTTCTATGTTA	5624	5614	RdRp
																																										hsa-miR-9-3p	Okahandja_virus_NC_027137	ATAAAGCTAGA	3943	3933	RdRp
																																										hsa-miR-9903	Okahandja_virus_NC_027137	TTATCCTCCAG	1879	1889	RdRp
																																										hsa-let-7a-5p	Ryukyu_virus_KM020190	TGAGGTAGTAG	979	989	RdRp
																																										hsa-let-7b-5p	Ryukyu_virus_KM020190	TGAGGTAGTAG	979	989	RdRp
																																										hsa-let-7c-5p	Ryukyu_virus_KM020190	TGAGGTAGTAG	979	989	RdRp
																																										hsa-let-7f-5p	Ryukyu_virus_KM020190	TGAGGTAGTAG	979	989	RdRp
																																										hsa-let-7g-5p	Ryukyu_virus_KM020190	TGAGGTAGTAG	979	989	RdRp
																																										hsa-let-7i-5p	Ryukyu_virus_KM020190	TGAGGTAGTAG	979	989	RdRp
																																										hsa-miR-1229-5p	Ryukyu_virus_KM020190	GTGGGTAGGGT	263	253	Z
																																										hsa-miR-3941	Ryukyu_virus_KM020190	TTACACACAAC	1225	1215	RdRp
																																										hsa-miR-4465	Ryukyu_virus_KM020190	CTCAAGTAGTC	1911	1921	RdRp
																																										hsa-miR-4500	Ryukyu_virus_KM020190	TGAGGTAGTAG	979	989	RdRp
																																										hsa-miR-4760-3p	Ryukyu_virus_KM020190	AAATTCATGTT	5042	5032	RdRp
																																										hsa-miR-498-5p	Ryukyu_virus_KM020190	TTTCAAGCCAG	5324	5334	RdRp
																																										hsa-miR-548g-3p	Ryukyu_virus_KM020190	AAAACTGTAAT	5685	5695	RdRp
																																										hsa-miR-6513-3p	Ryukyu_virus_KM020190	TCAAGTGTCAT	170	180	Z
																																										hsa-miR-676-3p	Ryukyu_virus_KM020190	CTGTCCTAAGG	4273	4263	RdRp
																																										hsa-miR-6814-5p	Ryukyu_virus_KM020190	TCCCAAGGGTG	1529	1539	RdRp
																																										hsa-miR-6887-3p	Ryukyu_virus_KM020190	TCCCCTCCACT	6683	6693	RdRp
																																										hsa-miR-8485	Ryukyu_virus_KM020190	CACACACACAC	354	364	L-IGR
																																										hsa-miR-8485	Ryukyu_virus_KM020190	CACACACACAC	356	366	L-IGR
																																										hsa-miR-8485	Ryukyu_virus_KM020190	CACACACACAC	388	398	L-IGR
																																										hsa-miR-9-5p	Ryukyu_virus_KM020190	TCTTTGGTTAT	4996	5006	RdRp
																																										hsa-miR-212-5p	Solwezi_virus_KJ909795	ACCTTGGCTCT	1175	1185	RdRp
																																										hsa-miR-3686	Solwezi_virus_KJ909795	ATCTGTAAGAG	3972	3982	RdRp
																																										hsa-miR-4468	Solwezi_virus_KJ909795	AGAGCAGAAGG	2373	2383	RdRp
																																										hsa-miR-4517	Solwezi_virus_KJ909795	AAATATGATGA	2421	2431	RdRp
																																										hsa-miR-4667-5p	Solwezi_virus_KJ909795	ACTGGGGAGCA	2213	2203	RdRp
																																										hsa-miR-4760-5p	Solwezi_virus_KJ909795	TTTAGATTGAA	493	483	RdRp
																																										hsa-miR-5190	Solwezi_virus_KJ909795	CCAGTGACTGA	2499	2509	RdRp
																																										hsa-miR-5586-3p	Solwezi_virus_KJ909795	CAGAGTGACAA	6939	6949	RdRp
																																										hsa-miR-6857-3p	Solwezi_virus_KJ909795	TGACTGAGCTT	2125	2135	RdRp
																																										hsa-miR-6859-5p	Solwezi_virus_KJ909795	GAGAGGAACAT	2070	2060	RdRp
																																										hsa-miR-1537-5p	Souris_virus_KP050226	AGCTGTAATTA	1983	1973	RdRp
																																										hsa-miR-299-3p	Souris_virus_KP050226	TATGTGGGATG	3286	3296	RdRp
																																										hsa-miR-3928-5p	Souris_virus_KP050226	TGAAGCTCTAA	3694	3684	RdRp
																																										hsa-miR-503-3p	Souris_virus_KP050226	GGGGTATTGTT	5280	5270	RdRp
																																										hsa-miR-8070	Souris_virus_KP050226	ATGTGATTGAC	1634	1624	RdRp
																																										hsa-miR-21-3p	Wenzhou_virus_KM051421	CAACACCAGTC	90	100	Z
																																										hsa-miR-3134	Wenzhou_virus_KM051421	TGATGGATAAA	2378	2388	RdRp
																																										hsa-miR-3945	Wenzhou_virus_KM051421	AGGGCATAGGA	1445	1435	RdRp
																																										hsa-miR-4433b-5p	Wenzhou_virus_KM051421	ATGTCCCACCC	2097	2107	RdRp
																																										hsa-miR-4713-3p	Wenzhou_virus_KM051421	TGGGMTCCAGA	4885	4895	RdRp
																																										hsa-miR-4739	Wenzhou_virus_KM051421	AAGGGAGGAGG	6158	6148	RdRp
																																										hsa-miR-632	Wenzhou_virus_KM051421	GTGTCTGCTTC	2881	2871	RdRp
																																										hsa-miR-6793-3p	Wenzhou_virus_KM051421	TCCCCAACCCC	332	342	L-IGR
																																										hsa-miR-8062	Wenzhou_virus_KM051421	CAGTGATTTGA	3983	3993	RdRp
[truncated: 5 more columns]
